# Supplementary material for: Evaluating the Alterations Induced by Virtual Reality in Cerebral Small-World Networks Using Graph Theory Analysis with Electroencephalography
Source: Brain Sci. 2022 Nov 28;12(12):1630. doi: 10.3390/brainsci12121630 (PMC9776076; doi:10.3390/brainsci12121630)
Supplement: Supplementary file 1 [file brainsci-12-01630-s001.zip]

Archive with 1 entries (1 files):
- brainsci-2025656-supplementary.pdf
